# Supplementary material for: Presenting Symptoms in Newly Diagnosed Myeloma, Relation to Organ Damage, and Implications for Symptom-Directed Screening: A Secondary Analysis from the Tackling Early Morbidity and Mortality in Myeloma (TEAMM) Trial
Source: Cancers (Basel). 2023 Jun 25;15(13):3337. doi: 10.3390/cancers15133337 (PMC10341254; doi:10.3390/cancers15133337)
Supplement: Supplementary file 1 [file cancers-15-03337-s001.zip]

Archive with 1 entries (1 files):
- cancers-2283587-supplementary.docx
